# Supplementary material for: Direct evidence of milk consumption from ancient human dental calculus
Source: Sci Rep. 2014 Nov 27;4:7104. doi: 10.1038/srep07104 (PMC4245811; doi:10.1038/srep07104)
Supplement: Supplementary Information — Supplementary Table S1 [file srep07104-s2.xls]

## Sheet: Supplementary Table S1
Supplementary Table S1 | Dental calculus samples analyzed in this study
Site	Period	Dates	Sample ID (Extraction ID)a	Site Reference
Europe
Switzerland
Zürichb	Present Day	2011 CE	CPMAIR (Z5, Z6); CPNATR (Z7, Z8)	Warinner et al. 201418
Britain
Melton	Iron Age	800 BCE to 80 CE	OSA04EX03 SK1032 (ML1032); OSA04EX03 SK1489 (ML1489); OSA04EX03 SK1823 (ML1823); OSA04EX03 SK3890 (ML3890)	Caffell and Holst 201138
Driffield Terrace	Roman	44-410 CE	YORYM:2004.354.SK21 (3DT21); YORYM:2004.354.SK26 (3DT26); YORYM:2005.513.SK21 (6DT21); YORYM:2005.513.SK03 (6DT3); YORYM:2005.513.SK07 (6DT7)	Muldner et al. 201139; Muldner 201340; Caffell and Holst 201241; Montgomery et al. 201142; Montgomery et al. 201043
Leicester	Roman	44-410 CE	A2-2013-SK1 (OX01); A2-2013-SK3 (OX03); A2-2013-SK4 (OX4); A2-2013-SK5 (OX05); A2-2013-SK6 (OX6); A2-2013-SK9 (OX09); A2-2013-SK10 (OX10); A2-2013-SK12 (OX12)	Keefe and Holst 201344; Morris 201045
Norton-on-Tees	Anglo-Saxon	ca. 500-910 CE	2006:1500:18 (NEM18); 2006:1500:99 (NEM099); 2006:1500:93 (NEM093); NBS:03:SK262 (NBS262); NBS:03:SK325 (NBS325); NBS:03:SK410 (NBS410)	Sherlock and Welch 199246; Johnson 200547
Wighill (Syningthwaite Priory Farm)	Medieval	ca. 1000-1550 CE	SYP08:SK1082 (WG1082); SYP08:SK1252 (WG1252); SYP08:SK1483 (WG1483); SYP08:SK1561 (WG1561); SYP08:SK1566 (WG1566); SYP08:SK1585 (WG1585)	Unpublished; site report in progress by Mike Griffiths & Associates, D9A The Raylor Centre, James Street, York YO10 3DW, UK
Fewston	Victorian	1835-1895 CE	SLF09:SK053 (FW053) SLF09:SK435 (FW435); SLF09:SK342 (Z44); SLF09:SK351 (Z45)	Henderson et al. 2013a48; Henderson et al. 2013b49
Denmark
Gjerrild	Neolithic	ca. 3000-1500 BCE	NMA44578 (RISE432)	Ebbesen 198550; Hubner 200551; Vandkilde 200352; Vebaeek 195753
Öster Harup	Neolithic	ca. 2800-2400 BCE	Skive mus. journal no 74 (RISE460)	Unpublished; Report on file, Lab of Biological Anthropology, University of Copenhagen, AS 10/77
Norway
Trondheim	Medieval to 17th century	ca. 1100-1700 CE	SØVI SØXV, SØXXI, KA50, SK148 (CP247-CP249)	Turner-Walker et al. 200154
Germany
Nersingen	Bronze Age	ca. 3000-1500 BCE	Burial 1/6 (RISE 472)	Mackensen 198755
Regensburg-Dechbetten	Bronze Age	ca. 3000-1500 BCE	RISE 473	Unpublished
Dalheim	Medieval	ca. 950-1200 CE	G12 (Z1, Z2)b; B17 (Z27)b; B61 (Z46)b; B78 (Z28)b; B27a (Y47); B40 (Y48); B85 (Y49)	Warinner et al. 201418
Hungary
Szöreg-C (Sziv Utca)	Bronze Age	ca. 3000-1500 BCE	Grave 75 (RISE368); Grave 7 (RISE 363)	O’Shea 199656; Sprincz and Beck 198157
Italy
Olmo di Nogara	Bronze Age	ca. 2700-1350 BCE	Grave 89 (RISE466); Grave 41 (RISE467); ODN19 (ODN19-1); ODN98 (ODN98-1); ODN207 (ODN207-1); ODN271 (ODN271-1); ODN361 (ODN361-1); ODN424 (ODN424-1); ODN458 (ODN458-1)	Salzani 200558; Tafuri et al. 200959
Isola Sacra (Portus Romae)	Imperial Roman	50-200 CE	SCR227 (SCR227-1); SCR250 (SCR250-1); SCR262 (SCR264-1); SCR323 (SCR323-1); SCR832 (SCR832-1); SCR5082 (SCR5082-1); SCR5042 (SCR5042-1); SCR5070 (SCR5070-1)	Prowse et al. 200460
Northern Southwest Asiaa
Armenia
Hatsarat	Bronze Age	ca. 2000 BCE	15 (RISE417)	Marshall and Mkrtchyan 201161;
Nerkin Getashen	Bronze Age	ca. 1200-1300 BCE	13 (RISE415)	Khudaverdyan 201462; Marshall and Mkrtchyan 201161
Noraduz	Bronze Age	ca. 1200-1300 BCE	12 (RISE414)	Marshall and Mkrtchyan 201161
Noraduz	Iron Age	ca. 700 BCE	18 (RISE420)	Khudaverdyan 201462
Russia
West Caucasus, Marchenkova Gora	Bronze Age	ca. 3000-2000 BCE	MG-03-D-13-EB-04 (RISE307)	Unpublished
Bulanovo	Bronze Age	ca. 3000-1500 BCE	Burial 8 (RISE387)	Morgunova and Khokhlova 200663
Central West Africa
St. Helena
Rupert’s Valley	Victorian	1840-1872 CE	STH212 (JH1); STH218 (JH2); STH237 (JH3); STH343 (JH4); STH359 (JH5); STH421 (JH6); STH430 (JH7); STH474 (JH8); STH219 (JH10); STH268 (JH11); STH276 (JH12); STH306 (JH13); STH319 (JH14); STH389 (JH15); STH419 (JH16); STH449 (JH17); STH414 (JH19); STH423 (JH20);	Pearson et al. 201126
Greenland
Ø29a Brattahlið	Medieval	ca. 890-1230 CE	KAL1052 (Z39); KAL1064 (Z40);	Arneborg et al. 199922, 201223
W51 Sandnes	Medieval	ca. 1290-1430 CE	KAL930 (Z35); KAL933 (Z36); KAL934 (Z37); KAL936 (Z38)	Arneborg et al. 199922, 201223
Notes
aAll extraction IDs preceded by “Z” were extracted at the Centre for Evolutionary Medicine at the University of Zürich, Switzerland. All extraction IDs preceded by “RISE” or “CP” were extracted at the Centre for GeoGenetics at the University of Copenhagen, Denmark. All remaining extractions were performed at the University of York, UK.
bSample data from Warinner et al. 201418.

## Sheet: References
References (continued from main text)
38	Caffell, A., Holst, M. Where Sky and Yorkshire and Water Meet: The Story of the Melton Landscape from Prehistory to the Present. Archaeological Excavations on the A63 Grade Separated Junction at Melton, East Yorkshire, Vol. Monograph 2 (ed. Chris Fenton-Thomas) (On-Site Archaeology, York, 2011).
39	Muldner, G., Chenery, C. & Eckardt, H. The 'Headless Romans': multi-isotope investigations of an unusual burial ground from Roman Britain. J. Archaeol. Sci. 38, 280-290 (2011).
40	Muldner, G. Stable isotopes and diet: their contribution to Romano-British research. Antiquity 87, 137-149 (2013).
41	Caffell A, H. M. Osteological Analysis, 3 and 6 Driffield Terrace (York Archaeological Trust, York, 2012).
42	Montgomery, J., Knüsel, C. & Tucker, K. Identifying the origins of decapitated male skeletons from 3 Driffield Terrace, York, through isotope analysis. The Bioarchaeology of the Human Dead: Decapitation, Decoration, and Deformation (ed. M. Bonogofsky) (Florida Scholarship Online, DOI:10.5744/florida/9780813035567.003.0006, 2011).
43	Montgomery, J., Evans, J., Chenery, S., Pashley, V. & Killgrove, K. 'Gleaming, white and deadly': Using lead to track human exposure and geographic origins in the Roman period in Britain. Journal of Roman Archaeology, 199-226 (2010).
44	Keefe, K., Holst, M. Osteological Analysis, Oxford and Newarke Street, Leicester (University of Leicester Archaeological Services, Leicester, 2013).
45	Morris, M. An Archaeological Evaluation at 40-46 Western Road, Leicester (University of Leicester Archaeological Services, Leicester, 2010).
46	Sherlock, S. J. & Welch, M. G. An Anglo-Saxon Cemetery at Norton, Cleveland (Council for British Archaeology, York, 1992).
47	Johnson, P. Cemetery Excavations at Bishopmill School, Norton: Post-Excavation Assessment and Analysis (Teesside Archaeology, Cleveland, UK, 2005).
48	Henderson, C., King, G., Caffell, A. & Allen, R. Adipocere Inside Nineteenth Century Femora: The Effect of Grave Conditions. Int. J. Osteoarchaeol. doi: 10.1002/oa.2350 (2013).
49	Henderson, C. Y., Craps, D. D., Caffell, A. C., Millard, A. R. & Gowland, R. Occupational Mobility in 19th Century Rural England: The Interpretation of Entheseal Changes. Int. J. Osteoarchaeol. 23, 197-210 (2013).
50	Ebbesen, K. Nordjyske gravkister med indgang. Bøstrup-kisterne. Aarbøger for Nordisk Oldkyndighed og Historie 1983, 5-65 (1985).
51	Huebner, E. Jungneolitische Graeber auf der Juetischen Halbinsel: Typologische und chronologische Studien zur Einzelgrabkultur (Det Kongelige Nordiske Oldskriftselskab, Copenhagen, 2005).
52	Vandkilde, H. Commemorative tales: archaeological responses to modern myth, politics, and war. World Archaeol. 35, 126-144 (2003).
53	Vebaek, C. L. Et usaedvanligt stenalders gravfund paa Djursland. (Fra Nationalmuseets Arbejdsmark, Copenhagen, 1957).
54	Turner-Walker, G., Syversen, U. & Mays, S. The archaeology of osteoporosis. European Journal of Archaeology 4, 263-269 (2001).
55	Mackensen, M. Frühkaiserzeitliche Kleinkastelle bei Nersingen und Burlafingen an der oberen Donau. (CH Beck, Muenchen, 1987).
56	O’Shea, J. M. The cemeteries of the Maros Groupo. Villagers of the Maros (Springer, 55-80, 1996).
57	Sprincz, E. & Beck, C. W. Classification of the amber beads of the Hungarian Bronze Age. J. Field Archaeol. 8, 469-485 (1981).
58	Salzani, L. La necropoli dell'età del bronzo all'Olmo di Nogara. (Museo Civico di Storia Naturale, Milano, 2005).
59	Tafuri, M. A., Craig, O. E. & Canci, A. Stable Isotope Evidence for the Consumption of Millet and Other Plants in Bronze Age Italy. Amer. J. Phys. Anthropol. 139, 146-153 (2009).
60	Prowse, T., Schwarcz, H. P., Saunders, S., Macchiarelli, R. & Bondioli, L. Isotopic paleodiet studies of skeletons from the imperial Roman-age cemetery of Isola Sacra, Rome, Italy. J. Archaeol. Sci. 31, 259-272 (2004).
61	Marshall, M. E. & Mkrtchyan, R. A. Armenia/Hayastan. Armenia. The Routledge Handbook of Archaeological Human Remains and Legislation: An International Guide to Laws and Practice in the Excavation and Treatment of Archaeological Human Remains (ed N Marquez-Grant & L. Fibiger) (Routledge, 2011).
62	Khudaverdyan, A. Trauma in human remains from Bronze Age and Iron Age archaeological sites in Armenia. Bioarchaeology of the Near East 8, 29-52 (2014).
63	Morgunova, N. L. & Khokhlova, O. S. Kurgans and nomads: new investigations of mound burials in the southern Urals. Antiquity 80, 303-317 (2006).
