# Supplementary material for: Direct evidence of milk consumption from ancient human dental calculus
Source: Sci Rep. 2014 Nov 27;4:7104. doi: 10.1038/srep07104 (PMC4245811; doi:10.1038/srep07104)
Supplement: Supplementary Information — Supplementary Table S2 [file srep07104-s3.xls]

## Sheet: Supplementary Table S2
Supplementary Table S2 | BLG peptides identified within dental calculus samples
Extraction ID	Total spectra assigned to BLGa	Identified peptide sequencesa	Modifications	Mascot Ion Score	Peptide taxonomic assignmentb	Protein taxonomic assignment
Britain
ML1032	8	A.LIVTQTMK.G*c (2)	Oxidation (M)	31, 34	Pecora	Bovidae
		K.VLVLDTDYKK.Y* (3)		31, 38, 56	Pecora
		K.VLVLDTDYK.K*		28	Pecora
		K.TKIPAVFK.I		27	Bovidae
		K.ALPMHIR.L		31	Pecora
ML1823	20	-.IIVTQTMK.G*c (3)	Oxidation (M)	27, 28, 30	Pecora	Ovis sp.
		-.IIVTQTMK.G*c	Acetyl (Protein N-term); Oxidation (M)	30	Pecora
		A.SDISLLDAQSAPLR.V*		26	Pecora
		R.VYVEELKPTPEG.N* (2)		33, 46	Bovidae
		R.VYVEELKPTPE.G* (3)		40, 50, 59	Bovidae
		K.TKIPAVF.K		28	Bovidae
		K.IDALNENK.V	Deamidated (NQ)	51	Pecora
		R.TPEVDNEALEK.F* (2)		29, 33	Ovis sp.
		R.TPEVDNEALEK.F*d (4)	Deamidated (NQ)	38, 39, 49, 67	Bovidae, but not Capra
		R.LAFNPTQLEG.Q*		44	Caprinae
		R.LAFNPTQLEGQ.C*		29	Caprinae
3DT21	23	-.IIVTQTMK.G*c	Oxidation (M)	29	Pecora	Bovidae
		K.IDALNENK.V (5)	Deamidated (NQ)	28, 36, 38, 40, 50	Pecora
		K.IDALNENK.V	2 Deamidated (NQ)	29	Pecora
		R.TPEVDDEALEK.F*d (6)		30, 33, 34, 44, 54, 69	Bovidae, but not Capra
		R.TPEVDNEALEK.F*d (10)	Deamidated (NQ)	29, 31, 32, 41, 42, 44, 44, 48, 51, 51	Bovidae, but not Capra
OX4	12	A.LIVTQTMK.G*c	Oxidation (M)	27	Pecora	Bos sp.
		A.LIVTQTMK.G*c	Deamidated (NQ); Oxidation (M)	39	Pecora
		A.SDISLLDAQSAPLR.V*		80	Pecora
		A.SDISLLDAQSAPLR.V* (2)	Deamidated (NQ)	33, 48	Pecora
		R.VYVEELKPTPEGDLEILLQK.W*e		35	Bovidae (Bovinae?)
		K.IDALNENK.V		46	Pecora
		K.VLVLDTDYK.K* (2)		39, 70	Pecora
		K.VLVLDTDYKK.Y* (2)		34, 36	Pecora
		R.LSFNPTQLEEQCHI.-*		45	Bos sp.
OX06	2	R.VYVEELKPTPEGDLEILLQK.W*e (2)		43, 63	Bovidae (Bovinae?)	Bovidae
OX12	23	-.IIVTQTMK.G*c	Oxidation (M)	34	Pecora	Caprinae
		-.IIVTQTMK.G*c	Deamidated (NQ); Oxidation (M)	46	Pecora
		Y.SLAMAASDISLLDAQSAPLR.V*		76	Pecora
		Y.SLAMAASDISLLDAQSAPLR.V* (2)	Oxidation (M)	59, 81	Pecora
		Y.SLAMAASDISLLDAQSAPLR.V* (2)	Deamidated (NQ); Oxidation (M)	37, 85	Pecora
		S.LAMAASDISLLDAQSAPLR.V* (2)	Oxidation (M)	77, 139	Pecora
		S.LAMAASDISLLDAQSAPLR.V* (2)	Deamidated (NQ); Oxidation (M)	62, 108	Pecora
		A.MAASDISLLDAQSAPLR.V*	Deamidated (NQ); Oxidation (M)	41	Pecora
		A.SDISLLDAQSAPLR.V* (2)		36, 66	Pecora
		A.SDISLLDAQSAPLR.V*	Deamidated (NQ)	67	Pecora
		R.VYVEELKPTPEGNLEILLQK.W*		25	Caprinae
		R.VYVEELKPTPEGNLEILLQK.W*	2 Deamidated (NQ)	32	Caprinae
		K.IPAVFK.I		25	Artiodactyla
		K.IDALNENK.V		35	Pecora
		K.IDALNENK.V	Deamidated (NQ)	29	Pecora
		K.VLVLDTDYK.K*		52	Pecora
		K.VLVLDTDYKK.Y*		52	Pecora
		K.ALPMHIR.L	Oxidation (M)	33	Pecora
NEM18	22	A.LIVTQTMK.G*c	Oxidation (M)	36	Pecora	Bovidae
		K.VLVLDTDYK.K* (3)		32, 53, 59	Pecora
		K.VLVLDTDYKK.Y* (2)		30, 31	Pecora
		K.TKIPAVFK.I (2)		30, 32	Bovidae
		K.IDALNENK.V (3)	Deamidated (NQ)	28, 31, 44	Pecora
		K.ALPMHIR.L (6)		25, 29, 31, 31, 31, 33	Pecora
		K.ALPMHIR.L (5)	Oxidation (M)	25, 25, 26, 26, 31	Pecora
WG1082	7	A.SDISLLDAQSAPLR.V*		38	Pecora	Bovidae
		F.KIDALNENK.V*	2 Deamidated (NQ)	26	Pecora
		R.TPEVDDEALEK.F*d (4)		47, 58, 63, 77	Bovidae, but not Capra
		R.TPEVDDEALEKFDK.A*d		34	Bovidae, but not Capra
WG1483	1	R.TPEVDDEALEKFDK.A*d		46	Bovidae, but not Capra	Bovidae
WG1561	6	A.SDISLLDAQSAPLR.V*		65	Pecora	Bovidae
		K.TKIPAVFK.I		32	Bovidae
		K.IDALNENK.V	Deamidated (NQ)	48	Pecora
		R.TPEVDDEALEK.F*d (3)		40, 47, 68	Bovidae, but not Capra
FW435	4	K.VLVLDTDYKK.Y* (2)		33, 61	Pecora	Pecora
		K.ALPMHIR.L		31	Pecora
		K.ALPMHIR.L	Oxidation (M)	37	Pecora
Norway
CP247-CP249	43	-.IIVTQTMK.G*c		53	Pecora	Bos sp.
		-.IIVTQTMK.G*c (2)	Oxidation (M)	50, 52	Pecora
		-.IIVTQTMK.G*c	Acetyl (Protein N-term); Oxidation (M)	49	Pecora
		K.VAGTWYSLAMAASDISLLDAQSAPLR.V*		66	Pecora, but not Ovis
		R.VYVEELKPTPEGDLEILLQK.W*e (2)		54, 56	Bovidae (Bovinae?)
		R.VYVEELKPTPEGDLEILLQK.W*e	Deamidated (NQ)	81	Bovidae (Bovinae?)
		K.KIIAEK.T (2)		52, 52	Pecora
		K.TKIPAVFK.I (3)		43, 43, 43	Bovidae
		K.IDALNENK.V		55	Pecora
		K.VLVLDTDYK.K* (4)		51, 52, 70, 71	Pecora
		K.VLVLDTDYKK.Y* (7)		47, 49, 50, 52, 54, 64, 67	Pecora
		R.TPEVDDEALEK.F*d (5)		60, 68, 71, 72, 75	Bovidae, but not Capra
		R.TPEVDDEALEKFDK.A*d (9)		56, 60, 63, 65, 67, 68, 76, 90, 94	Bovidae, but not Capra
		R.LSFNPTQLEEQCHI.-* (3)		67, 69, 75,	Bos sp.
		R.LSFNPTQLEEQCHI.-*	Deamidated (NQ)	73	Bos sp.
Hungary
RISE368	38	-.IIVTQTMKGLDIQK.V*c (3)	Acetyl (Protein N-term); Oxidation (M)	38, 42, 48	Bovidae	Bos sp. and Ovis sp.
		-.IIVTQTMKGLDIQK.V*c (2)	Acetyl (Protein N-term); Deamidated (NQ); Oxidation (M)	35, 60	Bovidae
		A.LIVTQTMKGLDIQK.V*c	Oxidation (M)	28	Bovidae
		K.IIAEKTKIPAVFK.I*		28	Bovidae
		K.IDALNENKVLVLDTDYKK.Y*	Deamidated (NQ)	32	Pecora
		R.TPEVDNEALEKFDK.A* (3)		27, 34, 39	Ovis sp.
		R.TPEVDNEALEKFDKALK.A*		55	Ovis sp.
		K.ALKALPMHIR.L* (2)		31, 54	Pecora
		K.ALKALPMHIR.L* (4)	Oxidation (M)	47, 50, 53, 64	Pecora
		K.ALPMHIR.L	Oxidation (M)	45	Pecora
		I.RLSFNPTQLEEQCHI.-*	Deamidated (NQ)	31	Bos sp.
		R.LSFNPTQLEEQCHI.-* (4)		53, 54, 60, 81	Bos sp.
		R.LSFNPTQLEEQCHI.-* (4)	Deamidated (NQ)	37, 38, 54, 94	Bos sp.
		N.PTQLEEQCHI.-*		49	Bos sp.
		N.PTQLEEQCHI.-* (2)	Deamidated (NQ)	43, 61	Bos sp.
		N.PTQLEEQCHI.-*	2 Deamidated (NQ)	58	Bos sp.
		R.LAFNPTQLEGQCHV.-*		55	Caprinae
		R.LAFNPTQLEGQCHV.-* (4)	Deamidated (NQ)	38, 38, 40, 49	Caprinae
		R.LAFNPTQLEGQCHV.-*	2 Deamidated (NQ)	57	Caprinae
Italy
ODN98	1	R.TPEVDDEALEK.F*d		53	Bovidae, but not Capra	Bovidae
ODN271	2	R.TPEVDDEALEK.F*d (2)		57, 73	Bovidae, but not Capra	Bovidae
ODN207	4	K.KIIAEK.T		34	Pecora	Capra sp. and either Bovinae or Ovis sp.
		K.VLVLDTDYKK.Y*		29	Pecora
		R.TPEVDDEALEK.F*d		57	Bovidae, but not Capra
		R.TPEVDKEALEK.F*		34	Capra sp.
ODN424	4	K.KIIAEK.T		28	Pecora	Capra sp. and either Bovinae or Ovis sp.
		K.VLVLDTDYKK.Y*		27	Pecora
		R.TPEVDKEALEK.F*		51	Capra sp.
		R.TPEVDNEALEK.F*d	Deamidated (NQ)	36	Bovidae, but not Capra
Armenia
RISE417	2	R.TPEVDNEALEKFDK.A* (2)		40, 43	Ovis sp.	Ovis sp.
Russia
RISE387	8	R.LSFNPTQLEEQCHI.-*		82	Bos sp.	Bos sp.
		R.LSFNPTQLEEQCHI.-*	Deamidated (NQ)	31	Bos sp.
		R.LSFNPTQLEEQCHI.-* (2)	2 Deamidated (NQ)	39, 47	Bos sp.
		N.PTQLEEQCHI.-*		30	Bos sp.
		N.PTQLEEQCHI.-* (2)	Deamidated (NQ)	61, 62	Bos sp.
		N.PTQLEEQCHI.-* (1)	2 Deamidated (NQ)	40	Bos sp.
Greenland
Z39	18	K.KIIAEK.T		42	Pecora	Bovidae
		K.IPAVFK.I (3)		31, 36, 36	Artiodactyla
		K.IDALNENK.V		43	Pecora
		K.IDALNENK.V (4)	Deamidated (NQ)	28, 28, 31, 45	Pecora
		K.VLVLDTDYK.K* (2)		28, 48	Pecora
		R.TPEVDDEALEK.F*d (6)		48, 50, 54, 58, 66, 74	Bovidae, but not Capra
		R.TPEVDDEALEKFDK.A*d		80	Bovidae, but not Capra
Z40	20	-.IIVTQTMK.G*c	Acetyl (Protein N-term; Oxidation (M)	30	Pecora	Bos sp.
		K.IPAVFK.I (2)		31, 41	Artiodactyla
		K.IDALNENK.V (3)	Deamidated (NQ)	46, 46, 53	Pecora
		K.VLVLDTDYK.K* (2)		61, 71	Pecora
		K.VLVLDTDYKK.Y*		46	Pecora
		R.TPEVDDEALEK.F*d (2)		58, 76	Bovidae, but not Capra
		R.TPEVDNEALEK.F*d (2)	Deamidated (NQ)	62, 80	Bovidae, but not Capra
		R.TPEVDDEALEKFDK.A*d (2)		111, 117	Bovidae, but not Capra
		R.TPEVDNEALEKFDK.A*d (4)	Deamidated (NQ)	36, 54, 69, 99	Bovidae, but not Capra
		R.LSFNPTQLEEQCHI.-*	Deamidated (NQ)	31	Bos sp.
Z37	1	R.TPEVDDEALEK.F* d		59	Bovidae, but not Capra	Bovidae
Switzerlandf
Z5	4	K.VLVLDTDYKK.Y*		66	Pecora	Bos sp.
		R.TPEVDDEALEKFDK.A* d		77	Bovidae, but not Capra
		R.LSFNPTQLEEQCHI.-* (2)		82, 90	Bos sp.
Notes:
All sequences have been verified for specificity by conducting a protein BLAST (blastp) search against the NCBI nr database, and sequences that uniquely match BLG are marked with an asterisk (*). Only samples with at least one spectrum uniquely matching BLG are considered BLG+.
aExcludes spectra with a Mascot ion score <25. Peptides observed more than once are followed by parentheses indicating the total number of observations.
bBased on an alignment of available BLG sequences in UniProt (http://www.uniprot.org) from the following taxa: Bos taurus (P02754), Bos mutus (L8J1Z0), Bubalus bubalis (P02755), Ovis aries (P67976), Ovis orientalis (P67975), Capra hircus (P02756), Rangifer tarandus (Q00P86), Sus scrofa (P04119), Turisops truncatus (Q7M2T1), Equus caballus (P02758, P07380), Equus asinus (P13613, P19647); as well a…
cCurrent MS/MS data does not allow the peptides -.IIVTQTMK.G (Pecora, but not Bos) and A.LIVTQTMK.G (Bos) to be unambiguously distinguished.
dAmong Bovidae, Bovinae (cattle, yak, and buffalo) are distinguished from Caprinae (sheep and goats) by N®D or K®D at residue 149 in Supplementary Figure 1. Because N deamidation to D is a common post-mortem modification, it is uncertain if the D at this residue is authentic (D) or a damage artifact (deamidated N).
eAmong Bovidae, Bovinae (cattle, yak, and buffalo) are distinguished from Caprinae (sheep and goats) by N®D at residue 71 in Supplementary Fig. 1. Because N deamidation to D is a common post-mortem modification, it is uncertain if the D at this residue is authentic or a damage artifact.
fData from Warinner et al. 201418.
